# Supplementary material for: Cross-sectional study of chromosomal aberrations and immunologic factors in Iraqi couples with recurrent pregnancy loss
Source: PeerJ. 2022 Feb 7;10:e12801. doi: 10.7717/peerj.12801 (PMC8830330; doi:10.7717/peerj.12801)
Supplement: Supplemental Information 1 [file peerj-10-12801-s001.xlsx]

## Sheet: page1
Disease	Age	Abortion Number	Gestation Number
Female:45, XX, t(21;21);Male:46, XY	36	3	3
Female:45, XX, rob (14, 15);Male:46, XY	33	3	3
Female:46, XX, add (21)(p13);Male:46,XY,add (21)(p13)	18	3	4
Female:46, XX, 21ps+	17	4	4
Female:46, XX;Male:46, XY, per inv (9) (p11q12)	43	3	4
Female:45, XX, t(13q, 13q);Male:46, XY	37	4	5
