# Supplementary material for: Cross-sectional study of chromosomal aberrations and immunologic factors in Iraqi couples with recurrent pregnancy loss
Source: PeerJ. 2022 Feb 7;10:e12801. doi: 10.7717/peerj.12801 (PMC8830330; doi:10.7717/peerj.12801)
Supplement: Supplemental Information 2 [file peerj-10-12801-s002.xlsx]

## Sheet: compare between age group 1 and
Age_Group	Age_Rang	Frequency
1	1	17
1	2	6
1	3	2
2	1	8
2	2	8
2	3	9

## Sheet: Sheet1
Age_Group	Age_Rang	Frequency
Group1-Normal delivered pregnancy	≤28	17
Group1-Normal delivered pregnancy	29-36	6
Group1-Normal delivered pregnancy	>37	2
Group2- Woman with abnormalities	≤28	8
Group2- Woman with abnormalities	29-36	8
Group2- Woman with abnormalities	>37	9
