# Supplementary material for: Cross-sectional study of chromosomal aberrations and immunologic factors in Iraqi couples with recurrent pregnancy loss
Source: PeerJ. 2022 Feb 7;10:e12801. doi: 10.7717/peerj.12801 (PMC8830330; doi:10.7717/peerj.12801)
Supplement: Supplemental Information 4 [file peerj-10-12801-s004.xlsx]

## Sheet: page1
Immunological parameters	Mean	Std. Deviation
Lupus anti-coagulant	31.36	2.4855
Anti-phospholipid IgG_(GPH-U/ml)	0.372	0.2092
Anti-phospholipid IgM	0.316	0.1886
Anti cardiolipin IgG	0.22	0.1225
Anti cardiolipin IgM	0.356	0.153
Interleukin 6	1.584	0.3859
